# Supplementary material for: Residue 365 in Hemagglutinin–Neuraminidase Is a Key Thermostable Determinant of Genotype VI.2.1.1.2.2 Newcastle Disease Virus
Source: Viruses. 2025 Jul 13;17(7):977. doi: 10.3390/v17070977 (PMC12300083; doi:10.3390/v17070977)
Supplement: Supplementary file 1 [file viruses-17-00977-s001.zip]

Archive with 1 entries (1 files):
- viruses-3717820-supplementary.pdf
